# Supplementary material for: Spatial and Temporal Distribution of Rodents during the Epizootic and Enzootic Periods of Plague, with a Focus on Exu, Northeastern Brazil
Source: Trop Med Infect Dis. 2021 Nov 8;6(4):195. doi: 10.3390/tropicalmed6040195 (PMC8628941; doi:10.3390/tropicalmed6040195)
Supplement: Supplementary file 1 [file tropicalmed-06-00195-s001.zip]

Archive with 1 entries (1 files):
- tropicalmed-1381167-supplementary.xlsx
