# Supplementary material for: Spatial and Temporal Distribution of Rodents during the Epizootic and Enzootic Periods of Plague, with a Focus on Exu, Northeastern Brazil
Source: Trop Med Infect Dis. 2021 Nov 8;6(4):195. doi: 10.3390/tropicalmed6040195 (PMC8628941; doi:10.3390/tropicalmed6040195)
Supplement: Supplementary file 1 [file tropicalmed-06-00195-s001.zip › tropicalmed-1381167-supplementary.xlsx]

## Sheet: Planilha3
		Table S1. Rodents captured in Exu, Pernambuco – Brazil, 1966 to 2005
	Year	RR		NL		GS		TL		CE		CL		ON		WP		TOTAL
		Nº	%	Nº	%	Nº	%	Nº	%	Nº	%	Nº	%	Nº	%	Nº	%	Nº
	1966	478	16.7426	1416	49.5972	316	11.0683	141	4.9387	213	7.4606	130	4.55342	143	5.00876	18	0.630473	2855
	1967	627	12.9572	3597	74.3335	131	2.70717	120	2.47985	149	3.07915	149	3.07915	59	1.21926	7	0.144658	4839
	1968	605	25.9657	1485	63.7339	37	1.58798	64	2.74678	22	0.944206	64	2.74678	46	1.97425	7	0.300429	2330
	1969	167	5.52066	2518	83.2397	68	2.24793	151	4.99174	17	0.561983	81	2.67769	18	0.595041	5	0.165289	3025
	1970	51	2.43321	1909	91.0782	29	1.38359	40	1.9084	29	1.38359	31	1.47901	7	0.333969	0	0	2096
	1971	119	2.23979	4559	85.8084	63	1.18577	79	1.48692	83	1.56221	221	4.15961	187	3.51967	2	0.0376435	5313
	1972	47	1.04051	4001	88.5765	68	1.50542	120	2.65663	14	0.30994	204	4.51627	62	1.37259	1	0.0221386	4517
	1973	73	2.1988	3162	95.241	25	0.753012	15	0.451807	15	0.451807	27	0.813253	2	0.060241	1	0.0301205	3320
	1974	100	3.54862	2358	83.6764	80	2.83889	44	1.56139	37	1.31299	149	5.28744	49	1.73882	1	0.0354862	2818
	1975	180	19.9778	471	52.2752	133	14.7614	18	1.99778	31	3.44062	54	5.99334	13	1.44284	1	0.110988	901
	1976	8	2.33918	267	78.0702	37	10.8187	1	0.292398	1	0.292398	27	7.89474	1	0.292398	0	0	342
	1977	39	3.08057	1151	90.9163	9	0.7109	8	0.631912	9	0.7109	46	3.63349	4	0.315956	0	0	1266
	1978	412	12.4584	2644	79.9516	13	0.393106	13	0.393106	21	0.635017	192	5.80587	12	0.362867	0	0	3307
	1979	360	14.4231	1968	78.8462	11	0.440705	9	0.360577	10	0.400641	131	5.2484	7	0.280449	0	0	2496
	1980	245	20.7627	883	74.8305	4	0.338983	0	0	3	0.254237	42	3.55932	3	0.254237	0	0	1180
	1981	104	42.449	114	46.5306	4	1.63265	0	0	12	4.89796	11	4.4898	0	0	0	0	245
	1982	90	25.788	227	65.043	2	0.573066	0	0	9	2.5788	20	5.73066	0	0	1	0.286533	349
	1983	69	22.6974	133	43.75	52	17.1053	0	0	41	13.4868	7	2.30263	2	0.657895	0	0	304
	1984	44	45.8333	15	15.625	8	8.33333	1	1.04167	24	25	2	2.08333	1	1.04167	1	1.04167	96
	1985	305	12.9842	1187	50.5321	88	3.74628	52	2.21371	647	27.5436	38	1.61771	14	0.595998	18	0.766284	2349
	1986	132	5.72917	1362	59.1146	351	15.2344	136	5.90278	82	3.55903	202	8.76736	38	1.64931	1	0.0434028	2304
	1987	30	6.80272	178	40.3628	119	26.9841	54	12.2449	0	0	58	13.1519	2	0.453515	0	0	441
	1988	90	46.1538	64	32.8205	4	2.05128	27	13.8462	0	0	10	5.12821	0	0	0	0	195
	1989	390	52.7027	275	37.1622	2	0.27027	12	1.62162	27	3.64865	24	3.24324	10	1.35135	0	0	740
	1990	508	64.9616	231	29.5396	8	1.02302	11	1.40665	8	1.02302	16	2.04604	0	0	0	0	782
	1991	501	67.1582	87	11.6622	37	4.95979	87	11.6622	1	0.134048	33	4.42359	0	0	0	0	746
	1992	470	58.3127	145	17.9901	49	6.0794	109	13.5236	2	0.248139	29	3.59801	0	0	2	0.248139	806
	1993	365	70.8738	26	5.04854	39	7.57282	72	13.9806	0	0	13	2.52427	0	0	0	0	515
	1994	604	33.4256	568	31.4333	41	2.26895	79	4.37189	403	22.3022	94	5.20199	0	0	18	0.996126	1807
	1995	2142	35.0401	1353	22.1332	1184	19.3686	494	8.08114	771	12.6125	138	2.25748	0	0	31	0.507116	6113
	1996	1065	41.3592	650	25.2427	350	13.5922	368	14.2913	3	0.116505	131	5.08738	0	0	8	0.31068	2575
	1997	561	28.681	419	21.4213	513	26.227	403	20.6033	2	0.102249	57	2.91411	0	0	1	0.0511247	1956
	1998	279	29.6493	90	9.56429	391	41.5515	163	17.322	0	0	17	1.80659	0	0	1	0.10627	941
	1999	151	41.7127	13	3.59116	116	32.0442	75	20.7182	1	0.276243	5	1.38122	0	0	1	0.276243	362
	2000	453	53.8644	188	22.3543	96	11.415	85	10.107	8	0.951249	8	0.951249	0	0	3	0.356718	841
	2001	423	79.8113	30	5.66038	28	5.28302	39	7.35849	0	0	8	1.50943	0	0	2	0.377358	530
	2002	353	70.3187	24	4.78088	59	11.753	54	10.757	0	0	11	2.19124	0	0	1	0.199203	502
	2003	150	84.7458	13	7.34463	2	1.12994	11	6.21469	0	0	1	0.564972	0	0	0	0	177
	2004	114	96.6102	0	0	1	0.847458	2	1.69492	1	0.847458	0	0	0	0	0	0	118
	2005	228	75.7475	16	5.31561	13	4.31894	38	12.6246	0	0	0	0	0	0	6	1.99336	301
	TOTAL	13132		39797		4581		3195		2696		2481		680		138		66700
		(RR)Rattus rattus, (NL) Necromys lasiurus, (GS) Galea spixii, (TL) Thrichomys laurentius, (CE) Calomys expulsus, (CL) Cerradomys langguthi, (ON) Oligoryzomys nigripes, (WP) Wiedomys pyrrhorhinos
			Period used in the spatial analysis of the most abundant rodents
